# Supplementary material for: The ciliopathy protein CCDC66 controls mitotic progression and cytokinesis by promoting microtubule nucleation and organization
Source: PLoS Biol. 2022 Jul 18;20(7):e3001708. doi: 10.1371/journal.pbio.3001708 (PMC9333452; doi:10.1371/journal.pbio.3001708)
Supplement: S1 Data — Each tab in the file represents the corresponding figure panel produced based on the displayed data. (XLSX) [file pbio.3001708.s009.xlsx]

## Sheet: Fig2D.
		mNG-CCDC66 - PRC1 Plot Profile				mNG-CCDC66 - KIF23 Plot Profile				mNG-CCDC66 - CEP55 Plot Profile				mNG-CCDC66 - pAurora A/B/C Plot Profile
		x-axis (distance)	CCDC66	PRC1		x-axis (distance)	CCDC66	KIF23		x-axis (distance)	CCDC66	CEP55		x-axis (distance)	CCDC66	pAurora A/B/C
		0	0.608222	0.573533		0	0.619606	0.1095		0	1.39433	0.115008		0	6.37856	0.730375
		0.07558	0.568476	1.00785		0.05873	0.585734	0.135324		0.05868	1.49653	0.132392		0.05878	7.13265	0.876094
		0.15115	0.827278	2.02648		0.11745	0.642399	0.16437		0.11735	1.49801	0.16824		0.11755	7.36522	1.10272
		0.22673	1.24518	3.49055		0.17618	0.841102	0.223639		0.17603	1.39303	0.16408		0.17633	6.9221	1.52539
		0.30231	1.70604	4.70195		0.23491	1.17377	0.304204		0.2347	1.23974	0.127404		0.2351	6.09308	2.29892
		0.37788	2.06806	4.76809		0.29363	1.6445	0.402557		0.29338	1.10797	0.0901558		0.29388	5.33413	3.53428
		0.45346	2.05117	3.77034		0.35236	2.23802	0.52905		0.35205	1.04497	0.0820237		0.35265	4.92705	5.20424
		0.52904	1.61203	2.29944		0.41109	3.10048	0.775042		0.41073	1.08298	0.0773917		0.41143	4.93753	7.13409
		0.60461	1.10915	1.72123		0.46981	4.16463	1.17042		0.46941	1.10906	0.0761481		0.47021	5.31596	9.08925
		0.68019	0.822612	1.51788		0.52854	5.04319	1.65709		0.52808	1.09439	0.0783513		0.52898	5.91514	10.8186
		0.75577	0.668025	1.37578		0.58727	5.34098	2.10395		0.58676	1.04235	0.0861596		0.58776	6.48832	12.0806
		0.83135	0.595267	1.36462		0.646	4.87693	2.39583		0.64543	0.969431	0.10499		0.64653	6.80471	12.7888
		0.90692	0.61213	1.6278		0.70472	3.80007	2.48991		0.70411	0.904689	0.132947		0.70531	6.8797	13.1314
		0.9825	0.80133	2.42601		0.76345	2.50021	2.60457		0.76278	0.905933	0.161158		0.76408	7.12261	13.4284
		1.05808	1.4069	3.1426		0.82218	1.45127	2.85306		0.82146	1.05784	0.180029		0.82286	7.05719	13.8802
		1.13365	2.37067	4.1376		0.8809	0.854755	3.13246		0.88013	1.38838	0.191819		0.88164	6.47456	14.4833
		1.20923	3.22098	4.62125		0.93963	0.599133	3.2784		0.93881	1.89709	0.251616		0.94041	5.73329	15.1193
		1.28481	3.50952	4.26838		0.99836	0.499873	3.25717		0.99749	2.50053	0.467438		0.99919	5.31654	15.6926
		1.36038	3.01446	3.37489		1.05708	0.464726	3.10113		1.05616	2.94078	0.777906		1.05796	5.16862	16.1801
		1.43596	2.10362	2.40987		1.11581	0.509365	2.90381		1.11484	2.84962	1.16473		1.11674	5.24946	16.5563
		1.51154	1.3459	1.8841		1.17454	0.639581	2.84138		1.17351	2.32306	1.67981		1.17552	5.52513	16.7406
		1.58711	0.925842	1.68288		1.23326	0.897009	3.04052		1.23219	1.61713	2.08166		1.23429	5.76624	16.6824
		1.66269	0.749917	1.7098		1.29199	1.41486	3.06518		1.29086	1.03102	2.16668		1.29307	5.84359	16.4632
						1.35072	2.1696	2.90154		1.34954	0.68444	1.934		1.35184	5.76272	16.2684
						1.40944	2.96735	2.5726		1.40822	0.614049	1.54866		1.41062	5.74505	16.2432
						1.46817	3.53223	2.00353		1.46689	0.567892	1.21042		1.46939	6.31654	16.3771
						1.5269	3.63873	1.32749		1.52557	0.558108	1.10971		1.52817	7.54029	16.5012
						1.58563	3.19079	0.723707		1.58424	0.646962	1.06664		1.58695	9.4713	16.3493
						1.64435	2.38188	0.36165		1.64292	0.852789	1.06915		1.64572	11.8985	15.744
						1.70308	1.56953	0.250043		1.70159	1.61218	1.4292		1.7045	14.229	15.6169
						1.76181	1.03658	0.183721		1.76027	2.71801	2.00922		1.76327	15.6564	14.7558
						1.82053	0.727561	0.135584		1.81895	3.81928	2.26508		1.82205	15.5487	12.8146
						1.87926	0.582444	0.106956		1.87762	4.2981	1.96107		1.88082	13.8079	9.89799
										1.9363	3.93388	1.3627		1.9396	11.2115	6.67162
										1.99497	3.57775	1.08924		1.99838	9.12408	3.95222
										2.05365	3.28561	0.749003		2.05715	7.16324	2.24887
										2.11232	2.59147	0.47023		2.11593	6.11552	1.3179
										2.171	1.8261	0.295485		2.1747	4.88325	1.15338
										2.22967	1.24802	0.199755		2.23348	4.69619	1.21563
										2.28835	0.991942	0.145783		2.29225	4.9529	1.49169
										2.34703	0.903455	0.109726		2.35103	5.77456	2.0123
										2.4057	0.969392	0.0822654		2.40981	7.46495	2.79159
										2.46438	1.07543	0.0790115		2.46858	10.6901	4.15365
										2.52305	1.26454	0.162971		2.52736	14.2432	5.93918
										2.58173	1.5169	0.281147		2.58613	16.7072	7.77518
										2.6404	1.74135	0.368775		2.64491	17.4205	9.69279
										2.69908	1.82762	0.356698		2.70369	16.4632	11.9698
										2.75776	1.73782	0.254336		2.76246	14.0685	13.7465
										2.81643	1.53951	0.141149		2.82124	11.5496	15.0658
										2.87511	1.35529	0.0738731		2.88001	9.57982	16.088
														2.93879	8.1146	16.8927
														2.99756	6.86834	17.4552
														3.05634	5.79787	17.7051
														3.11512	5.01926	17.595
														3.17389	4.15347	17.1583
														3.23267	3.43031	16.521
														3.29144	3.13075	15.8398
														3.35022	3.37178	15.2353
														3.40899	4.0657	14.7508
														3.46777	4.94835	14.3586
														3.52655	5.72828	13.9454
														3.58532	6.26269	13.2848
														3.6441	6.58092	12.1639
														3.70287	6.78687	10.6349
														3.76165	6.95616	9.02823
														3.82042	7.0718	7.64706
														3.8792	7.05358	6.67815
														3.93798	6.89572	5.74813
														3.99675	6.74092	4.74604
														4.05553	6.75666	3.71843
														4.1143	6.93975	2.76051
														4.17308	7.13041	1.95345
														4.23186	7.21146	1.40898
														4.29063	7.18084	1.04972
														4.34941	7.07475	0.794375

## Sheet: FigS2B.
		GO Biological Process
				centrosome duplication	18.4893
				spindle assembly	15.9965
				mitotic nuclear division	7.1128
				microtubule anchoring	3.94753
				microtubule polymerization or depolymerization	2.92931
				chromosome segregation	2.75315
				cytokinesis	2.59029
				metaphase plate congression	1.61034

## Sheet: FigS2C.
		GO Cellular Compartment
					centrosome	80.8223
					microtubule cytoskeleton	70.8702
					centriolar satellite	16.0702
					spindle pole	15.0148
					HAUS complex	13.503
					mitotic spindle	10.3339
					pericentriolar material	8.98984
					cell projection	7.38126
					kinetochore	3.50678
					nuclear pore outer ring	1.79539
					microtubule end	1.3839

## Sheet: Fig3B.
	Time from NEBD to AO in minutes
				minutes
		siControl			siCCDC66
		n1	n2	n3	n1	n2	n3		Unpaired t test
		21	24	24	14	90	36		P value	<0.0001
		21	36	18	28	30	60		P value summary	****
		23	18	54	14	66	36		Significantly different (P < 0.05)?	Yes
		14	18	42	14	30	24		One- or two-tailed P value?	Two-tailed
		14	12	24	14	30	150		t, df	t=4.266, df=405
		14	24	30	21	60	24
		14	24	18	21	42	156		How big is the difference?
		14	36	24	28	36	48		Mean of column A	26.93
		14	18	60	14	30	36		Mean of column B	37.04
		21	36	30	14	120	48		Difference between means (B - A) ± SEM	10.10 ± 2.369
		14	24	24	21	72	90		95% confidence interval	5.448 to 14.76
		14	18	18	49	24	42		R squared (eta squared)	0.043
		14	24	84	21	30	30
		21	18	180	21	18	78		F test to compare variances
		21	24	84	28	30	54		F, DFn, Dfd	2.087, 211, 194
		14	42	24	21	54	60		P value	<0.0001
		14	18	96	21	84	60		P value summary	****
		14	18	30	21	24	126		Significantly different (P < 0.05)?	Yes
		14	12	30	21	24	24
		21	18	18	14	36	54		Data analyzed
		14	42	30	14	18	42		Sample size, column A	195
		14	48	84	21	48	42		Sample size, column B	212
		14	18	30	14	24	24
		21	18	54	14	42	60		Mean	26.93	37.04
		14	18	48	14	36	78		Std. Deviation	19.07	27.56
		21	30	66	21	60	30		Std. Error of Mean	1.366	1.893
		14	42	18	28	30	60
		14	42	24	21	30	18
		21	54	24	14	114	48
		14	18	30	21	48	30
		14	18	24	21	24	24
		28	18	30	21	24	54
		14	42	54	21	24	54
		21	24	72	28	24	30
		14	24	30	14	48	24
		14	18	24	28	42	30
		14	42	36	14	18	36
		21	42	54	21	42	42
		14	18	42	28	36	36
		14	18	30	35	24	24
		14	12	30	14	108	30
		14	24	84	21	90	24
		21	12	24	14	102	42
		21	18	42	28	36	120
		21	18	36	21	30	18
		14	18	42	28	36	30
		21		54	21	24	60
		21		36	21	30	30
		14		42	14	36	78
		21		18	14	30	48
		21		24	21	30	36
		21		42	21	96	42
		14		30	21	54	42
		21		42	42	84
		14		18	21	114
		14		24	21	30
		14		30	14	18
		14		66	14	192
		14		24	21	24
		21		24	21	96
		14		24	35	36
		21		30	14	36
		14		24	21	30
		21		48	14	12
		14		18	21	24
		14		18	28	30
		14		42	21	36
		14		54	14	24
		21		24	21	54
		14		24	21	18
		14		36	28	24
		14			28	42
		21			49
		14			35
		14			21
		21			21
		14			21
		21			21
					28
					28
					28
					35
					21
					21
					28
					21
					28

## Sheet: Fig3C.
		Mitotic Failure (%)
			siControl			siCCDC66
			n1	n2	n3	n1	n2	n3
			9.1954	8	11.8812	15	30.5556	48.6486
			Unpaired t test
			P value	0.0909
			P value summary	ns
			Significantly different (P < 0.05)?	No
			One- or two-tailed P value?	Two-tailed
			t, df	t=2.217, df=4
			How big is the difference?
			Mean of column A	9.692
			Mean of column B	31.4
			Difference between means (B - A) ± SEM	21.71 ± 9.790
			95% confidence interval	-5.473 to 48.89
			R squared (eta squared)	0.5514
			F test to compare variances
			F, DFn, Dfd	71.78, 2, 2
			P value	0.0275
			P value summary	*
			Significantly different (P < 0.05)?	Yes
			Data analyzed
			Sample size, column A	3
			Sample size, column B	3
			Mean	9.692	31.4
			Std. Deviation	1.988	16.84
			Std. Error of Mean	1.148	9.723

## Sheet: Fig3D.
		Apoptotic Mitotic Cells (%)
			siControl			siCCDC66
			n1	n2	n3	n1	n2	n3
			4.5977	16	5.94059	16	25.9259	27.9279
			Unpaired t test
			P value	0.0487
			P value summary	*
			Significantly different (P < 0.05)?	Yes
			One- or two-tailed P value?	Two-tailed
			t, df	t=2.802, df=4
			How big is the difference?
			Mean of column A	8.846
			Mean of column B	23.28
			Difference between means (B - A) ± SEM	14.44 ± 5.152
			95% confidence interval	0.1337 to 28.74
			R squared (eta squared)	0.6625
			F test to compare variances
			F, DFn, Dfd	1.051, 2, 2
			P value	0.9753
			P value summary	ns
			Significantly different (P < 0.05)?	No
			Data analyzed
			Sample size, column A	3
			Sample size, column B	3
			Mean	8.846	23.28
			Std. Deviation	6.232	6.388
			Std. Error of Mean	3.598	3.688

## Sheet: Fig3E.
		Binucleated Cells (%)
			siControl						siCCDC66
			48h		72h		96h		48h		72h		96h
			n1	n2	n1	n2	n1	n2	n1	n2	n1	n2	n1	n2
			4.10256	7.1599	5.2356	9.2219	7.06522	9.84848	19.3966	17.3127	24.1379	20.9386	26.2195	31.25
			Sidak's multiple comparisons test	Mean Diff.	95.00% CI of diff.	Significant?	Summary	Adjusted P Value
			siControl - siCCDC66
			Row 1	-12.72	-20.79 to -4.656	Yes	**	0.0063
			Row 2	-15.31	-23.38 to -7.242	Yes	**	0.0024
			Row 3	-20.28	-28.35 to -12.21	Yes	***	0.0005
			Test details	Mean 1	Mean 2	Mean Diff.	SE of diff.	N1	N2	t	DF
			siControl - siCCDC66
			Row 1	5.631	18.35	-12.72	2.464	2	2	5.163	6
			Row 2	7.229	22.54	-15.31	2.464	2	2	6.213	6
			Row 3	8.457	28.73	-20.28	2.464	2	2	8.229	6

## Sheet: Fig3G.
	% of Cells in Mitotic Phases
		siControl			siCCDC66
		n1	n2	n3	n1	n2	n3
	prometaphase	10.4575	14.5631	9.24855	20.8955	23.3645	26.25
	metaphase	13.0719	17.9612	18.4971	10.4478	14.9533	20
	anaphase	11.7647	9.70874	9.82659	6.96517	7.16511	8.125
	telophase	12.4183	13.1068	17.9191	4.97512	5.60748	10.625
	cytokinesis	52.2876	44.6602	44.5087	56.7164	48.9097	50.625
	Two-way ANOVA	Ordinary
	Alpha	0.05
	Source of Variation	% of total variation	P value	P value summary	Significant?
	Interaction	4.803	0.0004	***	Yes
	Row Factor	92.21	<0.0001	****	Yes
	Column Factor	0.1129	0.386	ns	No
	ANOVA table	SS	DF	MS	F (DFn, DFd)	P value
	Interaction	346.1	4	86.53	F (4, 20) = 8.351	P=0.0004
	Row Factor	6645	4	1661	F (4, 20) = 160.3	P<0.0001
	Column Factor	8.138	1	8.138	F (1, 20) = 0.7854	P=0.3860
	Residual	207.2	20	10.36
	Difference between column means
	Mean of Group A	20
	Mean of Group B	21.04
	Difference between means	-1.042
	SE of difference	1.175
	95% CI of difference	-3.493 to 1.410
	Sidak's multiple comparisons test	Mean Diff.	95.00% CI of diff.	Significant?	Summary	Adjusted P Value
	siControl - siCCDC66
	prometaphase	-12.08	-19.53 to -4.626	Yes	***	0.0009
	metaphase	1.376	-6.078 to 8.830	No	ns	0.9905
	anaphase	3.015	-4.439 to 10.47	No	ns	0.7853
	telophase	7.412	-0.04189 to 14.87	No	ns	0.0518
	cytokinesis	-4.932	-12.39 to 2.523	No	ns	0.3238

## Sheet: Fig3H.
			Chromosome Congression Index
				siControl		siCCDC66			Unpaired t test
				n1	n2	n1	n2		P value	<0.0001
				0.333016	0.369516	0.390419	0.541872		P value summary	****
				0.395596	0.614593	0.680915	0.786183		Significantly different (P < 0.05)?	Yes
				0.515952	0.32834	0.396443	0.665439		One- or two-tailed P value?	Two-tailed
				0.373588	0.379895	0.38494	0.544947		t, df	t=4.604, df=88
				0.477634	0.522948	0.511988	0.428627
				0.351443	0.307623	0.344587	0.533625		How big is the difference?
				0.417204	0.388519	0.290814	0.411918		Mean of column A	0.4167
				0.338057	0.52351	0.363495	0.412437		Mean of column B	0.5232
				0.364484	0.432865	0.537977	0.534724		Difference between means (B - A) ± SEM	0.1065 ± 0.02312
				0.427005	0.574385	0.482584	0.612878		95% confidence interval	0.06050 to 0.1524
				0.263216	0.352109	0.473327	0.62978		R squared (eta squared)	0.1941
				0.425822	0.488276	0.417653	0.664959
				0.410418	0.565937	0.690018	0.520402		F test to compare variances
				0.306687	0.376569	0.506163	0.671165		F, DFn, Dfd	2.018, 47, 41
				0.334553		0.484864	0.788923		P value	0.0237
				0.375383		0.477679			P value summary	*
				0.47054		0.472099			Significantly different (P < 0.05)?	Yes
				0.596601		0.649033
				0.307038		0.616356			Data analyzed
				0.545649		0.414097			Sample size, column A	42
				0.362447		0.509749			Sample size, column B	48
				0.392045		0.390998
				0.355999		0.409536			Mean	0.4167	0.5232
				0.410484		0.778472			Std. Deviation	0.08808	0.1251
				0.333691		0.64597			Std. Error of Mean	0.01359	0.01806
				0.521107		0.397748
				0.392834		0.39935
				0.47933		0.484814
						0.695893
						0.416584
						0.45841
						0.546022
						0.646191

## Sheet: Fig3I.
		% of Cells with Segregation Defects
			siControl			siCCDC66
			n1	n2	n3	n1	n2	n3
		misaligned chromosomes	29.4118	32.4324	15.625	66.6667	45.8333	37.5
		lagging chromosomes	19.4312	17.0213	18.75	62.5	41.4634	36.6667
			Two-way ANOVA	Ordinary
			Alpha	0.05
			Source of Variation	% of total variation	P value	P value summary	Significant?
			Interaction	0.4374	0.7468	ns	No
			Row Factor	2.632	0.436	ns	No
			Column Factor	65.61	0.0035	**	Yes
			ANOVA table	SS	DF	MS	F (DFn, DFd)	P value
			Interaction	13.86	1	13.86	F (1, 8) = 0.1117	P=0.7468
			Row Factor	83.41	1	83.41	F (1, 8) = 0.6722	P=0.4360
			Column Factor	2079	1	2079	F (1, 8) = 16.76	P=0.0035
			Residual	992.7	8	124.1
			Difference between column means
			Mean of siControl	22.11
			Mean of siCCDC66	48.44
			Difference between means	-26.33
			SE of difference	6.431
			95% CI of difference	-41.16 to -11.50
			Sidak's multiple comparisons test	Mean Diff.	95.00% CI of diff.	Significant?	Summary	Adjusted P Value
			siControl - siCCDC66
			misaligned	-24.18	-49.13 to 0.7738	No	ns	0.0569
			lagging	-28.48	-53.43 to -3.525	Yes	*	0.0278

[truncated: 28 more sheets: Fig4A., Fig4C., Fig4D., Fig5B., Fig5C., Fig5E., Fig5H., Fig6B., Fig6D., Fig6E., Fig6G., Fig6F., Fig7B., Fig7C., Fig7E., Fig7F., FigS2A., FigS3C., FigS3D., FigS4B. …]
